# Supplementary material for: Apical Medium Flow Influences the Morphology and Physiology of Human Proximal Tubular Cells in a Microphysiological System
Source: Bioengineering (Basel). 2022 Sep 30;9(10):516. doi: 10.3390/bioengineering9100516 (PMC9598399; doi:10.3390/bioengineering9100516)
Supplement: Supplementary file 1 [file bioengineering-09-00516-s001.zip]

Archive with 1 entries (1 files):
- bioengineering-1893311-supplementary.pdf
